# Supplementary material for: Evolution of Listeria monocytogenes During a Persistent Human Prosthetic Hip Joint Infection
Source: Front Microbiol. 2020 Jul 28;11:1726. doi: 10.3389/fmicb.2020.01726 (PMC7399150; doi:10.3389/fmicb.2020.01726)
Supplement: Supplementary file 2 [file Table_2.xlsx]

## Sheet: PM1
Characters exported by opm version 1.3.64
	N843_10	N843_15		Symbols:	-, negative reaction
A01 (Negative Control)	-	-			+, positive reaction.
A02 (L-Arabinose)	-	-
A03 (N-Acetyl-D-Glucosamine)	+	+
A04 (D-Saccharic Acid)	-	-
A05 (Succinic Acid)	-	-
A06 (D-Galactose)	-	-
A07 (L-Aspartic Acid)	-	-
A08 (L-Proline)	-	-
A09 (D-Alanine)	-	-
A10 (D-Trehalose)	+	+
A11 (D-Mannose)	+	+
A12 (Dulcitol)	-	-
B01 (D-Serine)	-	-
B02 (D-Sorbitol)	-	-
B03 (Glycerol)	+	-
B04 (L-Fucose)	-	-
B05 (D-Glucuronic Acid)	-	-
B06 (D-Gluconic Acid)	-	-
B07 (D,L-α-Glycerol-Phosphate)	-	-
B08 (D-Xylose)	-	-
B09 (L-Lactic Acid)	-	-
B10 (Sodium Formate)	-	-
B11 (D-Mannitol)	-	-
B12 (L-Glutamic Acid)	-	-
C01 (D-Glucose-6-Phosphate)	-	-
C02 (D-Galactonic Acid-γ-Lactone)	-	-
C03 (D,L-Malic Acid)	-	-
C04 (D-Ribose)	+	+
C05 (Tween 20)	-	-
C06 (L-Rhamnose)	+	+
C07 (D-Fructose)	+	+
C08 (Acetic Acid)	-	-
C09 (D-Glucose)	+	+
C10 (D-Maltose)	+	-
C11 (D-Melibiose)	-	-
C12 (Thymidine)	+	-
D01 (L-Asparagine)	-	-
D02 (D-Aspartic Acid)	-	-
D03 (D-Glucosaminic Acid)	-	-
D04 (1,2-Propanediol)	-	-
D05 (Tween 40)	-	-
D06 (α-Keto-Glutaric Acid)	-	-
D07 (α-Keto-Butyric Acid)	-	-
D08 (α-Methyl-D-Galactoside)	-	-
D09 (α-D-Lactose)	-	-
D10 (Lactulose)	-	-
D11 (Sucrose)	-	-
D12 (Uridine)	+	+
E01 (L-Glutamine)	-	-
E02 (m-Tartaric Acid)	-	-
E03 (α-D-Glucose-1-Phosphate)	-	-
E04 (D-Fructose-6-Phosphate)	-	-
E05 (Tween 80)	-	-
E06 (α-Hydroxy-Glutaric Acid-γ-Lactone)	-	-
E07 (α-Hydroxy-Butyric Acid)	-	-
E08 (β-Methyl-D-Glucoside)	+	+
E09 (Adonitol)	-	-
E10 (Maltotriose)	+	+
E11 (2′-Deoxy-Adenosine)	-	-
E12 (Adenosine)	+	-
F01 (Gly-Asp)	-	-
F02 (Citric Acid)	-	-
F03 (myo-Inositol)	-	-
F04 (D-Threonine)	-	-
F05 (Fumaric Acid)	-	-
F06 (Bromo-Succinic Acid)	-	-
F07 (Propionic Acid)	-	-
F08 (Mucic Acid)	-	-
F09 (Glycolic Acid)	-	-
F10 (Glyoxylic Acid)	-	-
F11 (D-Cellobiose)	+	-
F12 (Inosine)	+	-
G01 (Gly-Glu)	-	-
G02 (Tricarballylic Acid)	-	-
G03 (L-Serine)	-	-
G04 (L-Threonine)	-	-
G05 (L-Alanine)	-	-
G06 (Ala-Gly)	-	-
G07 (Acetoacetic Acid)	-	-
G08 (N-Acetyl-β-D-Mannosamine)	+	+
G09 (Mono-Methyl Succinate)	-	-
G10 (Methyl Pyruvate)	-	-
G11 (D-Malic Acid)	-	-
G12 (L-Malic Acid)	-	-
H01 (Gly-Pro)	-	-
H02 (p-Hydroxy-Phenylacetic Acid)	-	-
H03 (m-Hydroxy-Phenylacetic Acid)	-	-
H04 (Tyramine)	-	-
H05 (D-Psicose)	+	+
H06 (L-Lyxose)	+	+
H07 (Glucuronamide)	-	-
H08 (Pyruvic Acid)	-	-
H09 (L-Galactonic Acid-γ-Lactone)	-	-
H10 (D-Galacturonic Acid)	-	-
H11 (β-Phenylethylamine)	-	-
H12 (Ethanolamine)	-	-

## Sheet: PM02
Characters exported by opm version 1.3.64
	N843_10	N843_15		Symbols:	-, negative reaction
A01 (Negative Control)	-	-			+, positive reaction.
A02 (Chondroitin Sulfate C)	-	-
A03 (α-Cyclodextrin)	+	+
A04 (β-Cyclodextrin)	+	+
A05 (γ-Cyclodextrin)	+	+
A06 (Dextrin)	+	+
A07 (Gelatin)	-	-
A08 (Glycogen)	-	-
A09 (Inulin)	-	-
A10 (Laminarin)	+	+
A11 (Mannan)	-	-
A12 (Pectin)	+	-
B01 (N-Acetyl-D-Galactosamine)	-	-
B02 (N-Acetyl-Neuraminic Acid)	-	-
B03 (β-D-Allose)	+	+
B04 (Amygdalin)	+	+
B05 (D-Arabinose)	+	-
B06 (D-Arabitol)	+	+
B07 (L-Arabitol)	-	-
B08 (Arbutin)	+	+
B09 (2-Deoxy-D-Ribose)	+	-
B10 (m-Erythritol)	-	-
B11 (D-Fucose)	-	-
B12 (3-O-β-D-Galactopyranosyl-D-Arabinose)	-	-
C01 (β-Gentiobiose)	+	+
C02 (L-Glucose)	-	-
C03 (D-Lactitol)	-	-
C04 (D-Melezitose)	-	-
C05 (Maltitol)	-	-
C06 (α-Methyl-D-Glucoside)	+	+
C07 (β-Methyl-D-Galactoside)	-	-
C08 (3-O-Methyl-D-Glucose)	+	-
C09 (β-Methyl-D-Glucuronic Acid)	-	-
C10 (α-Methyl-D-Mannoside)	+	+
C11 (β-Methyl-D-Xylopyranoside)	-	-
C12 (Palatinose)	+	-
D01 (D-Raffinose)	-	-
D02 (D-Salicin)	+	+
D03 (Sedoheptulosan)	-	-
D04 (L-Sorbose)	-	-
D05 (Stachyose)	-	-
D06 (D-Tagatose)	+	-
D07 (Turanose)	-	-
D08 (Xylitol)	+	+
D09 (N-Acetyl-D-Glucosaminitol)	-	-
D10 (γ-Amino-n-Butyric Acid)	-	-
D11 (δ-Amino-Valeric Acid)	-	-
D12 (Butyric Acid)	-	-
E01 (Capric Acid)	-	-
E02 (Caproic Acid)	-	-
E03 (Citraconic Acid)	-	-
E04 (D-Citramalic Acid)	-	-
E05 (D-Glucosamine)	+	+
E06 (2-Hydroxy-Benzoic Acid)	-	-
E07 (4-Hydroxy-Benzoic Acid)	-	-
E08 (β-Hydroxy-Butyric Acid)	-	-
E09 (γ-Hydroxy-Butyric Acid)	-	-
E10 (α-Keto-Valeric Acid)	-	-
E11 (Itaconic Acid)	-	-
E12 (5-Keto-D-Gluconic Acid)	+	-
F01 (D-Lactic Acid Methyl Ester)	-	-
F02 (Malonic Acid)	-	-
F03 (Melibionic Acid)	-	-
F04 (Oxalic Acid)	-	-
F05 (Oxalomalic Acid)	-	-
F06 (Quinic Acid)	-	-
F07 (D-Ribono-1,4-Lactone)	-	-
F08 (Sebacic Acid)	-	-
F09 (Sorbic Acid)	-	-
F10 (Succinamic Acid)	-	-
F11 (D-Tartaric Acid)	-	-
F12 (L-Tartaric Acid)	-	-
G01 (Acetamide)	-	-
G02 (L-Alaninamide)	-	-
G03 (N-Acetyl-L-Glutamic Acid)	-	-
G04 (L-Arginine)	-	-
G05 (Glycine)	-	-
G06 (L-Histidine)	-	-
G07 (L-Homoserine)	-	-
G08 (L-Hydroxyproline)	-	-
G09 (L-Isoleucine)	-	-
G10 (L-Leucine)	-	-
G11 (L-Lysine)	-	-
G12 (L-Methionine)	-	-
H01 (L-Ornithine)	-	-
H02 (L-Phenylalanine)	-	-
H03 (L-Pyroglutamic Acid)	-	-
H04 (L-Valine)	-	-
H05 (D,L-Carnitine)	-	-
H06 (Butylamine [sec])	-	-
H07 (D,L-Octopamine)	-	-
H08 (Putrescine)	-	-
H09 (Dihydroxy-Acetone)	+	+
H10 (2,3-Butanediol)	-	-
H11 (2,3-Butanedione)	-	-
H12 (3-Hydroxy-2-Butanone)	-	-

## Sheet: PM09
Characters exported by opm version 1.3.64
	N843_10	N843_15		Symbols:	-, negative reaction
A01 (1% NaCl)	+	+			+, positive reaction.
A02 (2% NaCl)	+	+
A03 (3% NaCl)	+	+
A04 (4% NaCl)	+	+
A05 (5% NaCl)	+	+
A06 (5.5% NaCl)	+	+
A07 (6% NaCl)	+	+
A08 (6.5% NaCl)	+	+
A09 (7% NaCl)	+	+
A10 (8% NaCl)	+	-
A11 (9% NaCl)	+	-
A12 (10% NaCl)	-	-
B01 (6% NaCl)	+	+
B02 (Betaine + 6% NaCl)	+	+
B03 (N,N-Dimethyl Glycine + 6% NaCl)	+	+
B04 (Sarcosine + 6% NaCl)	+	+
B05 (Dimethyl Sulphonyl Propionate + 6% NaCl)	+	+
B06 (MOPS + 6% NaCl)	+	+
B07 (Ectoine + 6% NaCl)	+	+
B08 (Choline + 6% NaCl)	+	+
B09 (Phosphorylcholine + 6% NaCl)	+	+
B10 (Creatine + 6% NaCl)	+	+
B11 (Creatinine + 6% NaCl)	+	+
B12 (L-Carnitine + 6% NaCl)	+	+
C01 (Potassium Chloride + 6% NaCl)	+	+
C02 (L-Proline + 6% NaCl)	+	+
C03 (N-Acetyl-L-Glutamine + 6% NaCl)	+	+
C04 (β-Glutamic Acid + 6% NaCl)	+	+
C05 (γ-Amino-n-Butyric Acid + 6% NaCl)	+	+
C06 (Glutathione + 6% NaCl)	+	+
C07 (Glycerol + 6% NaCl)	+	+
C08 (D-Trehalose + 6% NaCl)	+	+
C09 (Trimethylamine-N-Oxide + 6% NaCl)	+	+
C10 (Trimethylamine + 6% NaCl)	+	+
C11 (Octopine + 6% NaCl)	+	+
C12 (Trigonelline + 6% NaCl)	+	+
D01 (3% Potassium Chloride)	+	+
D02 (4% Potassium Chloride)	+	+
D03 (5% Potassium Chloride)	+	+
D04 (6% Potassium Chloride)	+	+
D05 (2% Sodium Sulfate)	+	+
D06 (3% Sodium Sulfate)	+	+
D07 (4% Sodium Sulfate)	+	+
D08 (5% Sodium Sulfate)	+	+
D09 (5% Ethylene Glycol)	+	+
D10 (10% Ethylene Glycol)	+	+
D11 (15% Ethylene Glycol)	+	+
D12 (20% Ethylene Glycol)	+	+
E01 (1% Sodium Formate)	+	+
E02 (2% Sodium Formate)	+	+
E03 (3% Sodium Formate)	+	+
E04 (4% Sodium Formate)	+	+
E05 (5% Sodium Formate)	+	-
E06 (6% Sodium Formate)	+	+
E07 (2% Urea)	+	+
E08 (3% Urea)	+	+
E09 (4% Urea)	+	+
E10 (5% Urea)	+	+
E11 (6% Urea)	+	+
E12 (7% Urea)	+	+
F01 (1% Sodium Lactate)	+	+
F02 (2% Sodium Lactate)	+	+
F03 (3% Sodium Lactate)	+	+
F04 (4% Sodium Lactate)	+	+
F05 (5% Sodium Lactate)	+	-
F06 (6% Sodium Lactate)	+	-
F07 (7% Sodium Lactate)	+	-
F08 (8% Sodium Lactate)	+	-
F09 (9% Sodium Lactate)	+	-
F10 (10% Sodium Lactate)	-	-
F11 (11% Sodium Lactate)	-	-
F12 (12% Sodium Lactate)	-	-
G01 (20mM Sodium Phosphate + pH 7)	+	+
G02 (50mM Sodium Phosphate + pH 7)	+	+
G03 (100mM Sodium Phosphate + pH 7)	+	+
G04 (200mM Sodium Phosphate + pH 7)	+	+
G05 (20mM Sodium Benzoate + pH 5.2)	+	+
G06 (50mM Sodium Benzoate + pH 5.2)	+	-
G07 (100mM Sodium Benzoate + pH 5.2)	+	-
G08 (200mM Sodium Benzoate + pH 5.2)	+	-
G09 (10mM Ammonium Sulfate + pH 8)	+	+
G10 (20mM Ammonium Sulfate + pH 8)	+	+
G11 (50mM Ammonium Sulfate + pH 8)	+	+
G12 (100mM Ammonium Sulfate + pH 8)	+	+
H01 (10mM Sodium Nitrate)	+	+
H02 (20mM Sodium Nitrate)	+	+
H03 (40mM Sodium Nitrate)	+	+
H04 (60mM Sodium Nitrate)	+	+
H05 (80mM Sodium Nitrate)	+	+
H06 (100mM Sodium Nitrate)	+	+
H07 (10mM Sodium Nitrite)	+	+
H08 (20mM Sodium Nitrite)	+	+
H09 (40mM Sodium Nitrite)	+	+
H10 (60mM Sodium Nitrite)	+	-
H11 (80mM Sodium Nitrite)	+	-
H12 (100mM Sodium Nitrite)	-	-

## Sheet: PM10
Characters exported by opm version 1.3.64
	N843_10	N843_15
A01 (pH 3.5)	-	-
A02 (pH 4)	-	-		Symbols:	-, negative reaction
A03 (pH 4.5)	-	-			+, positive reaction.
A04 (pH 5)	+	+
A05 (pH 5.5)	+	+
A06 (pH 6)	+	+
A07 (pH 7)	+	+
A08 (pH 8)	+	+
A09 (pH 8.5)	+	+
A10 (pH 9)	+	+
A11 (pH 9.5)	+	+
A12 (pH 10)	+	+
B01 (pH 4.5)	-	-
B02 (L-Alanine + pH 4.5)	-	-
B03 (L-Arginine + pH 4.5)	-	-
B04 (L-Asparagine + pH 4.5)	-	-
B05 (L-Aspartic Acid + pH 4.5)	-	-
B06 (L-Glutamic Acid + pH 4.5)	-	-
B07 (L-Glutamine + pH 4.5)	-	-
B08 (Glycine + pH 4.5)	-	-
B09 (L-Histidine + pH 4.5)	-	-
B10 (L-Isoleucine + pH 4.5)	-	-
B11 (L-Leucine + pH 4.5)	-	-
B12 (L-Lysine + pH 4.5)	-	-
C01 (L-Methionine + pH 4.5)	-	-
C02 (L-Phenylalanine + pH 4.5)	-	-
C03 (L-Proline + pH 4.5)	-	-
C04 (L-Serine + pH 4.5)	-	-
C05 (L-Threonine + pH 4.5)	-	-
C06 (L-Tryptophan + pH 4.5)	-	-
C07 (L-Citrulline + pH 4.5)	-	-
C08 (L-Valine + pH 4.5)	-	-
C09 (L-Hydroxyproline + pH 4.5)	-	-
C10 (L-Ornithine + pH 4.5)	-	-
C11 (L-Homoarginine + pH 4.5)	-	-
C12 (L-Homoserine + pH 4.5)	-	-
D01 (Anthranilic Acid + pH 4.5)	-	-
D02 (L-Norleucine + pH 4.5)	-	-
D03 (L-Norvaline + pH 4.5)	+	+
D04 (D,L-α-Amino-Butyric Acid + pH 4.5)	-	-
D05 (p-Amino-Benzoic Acid + pH 4.5)	-	-
D06 (L-Cysteic Acid + pH 4.5)	-	-
D07 (D-Lysine + pH 4.5)	-	-
D08 (5-Hydroxy-L-Lysine + pH 4.5)	-	-
D09 (5-Hydroxy-L-Tryptophan + pH 4.5)	-	-
D10 (D,L-Diamino-Pimelic Acid + pH 4.5)	-	-
D11 (Trimethylamine-N-Oxide + pH 4.5)	-	-
D12 (Urea + pH 4.5)	-	-
E01 (pH 9.5)	+	+
E02 (L-Alanine + pH 9.5)	+	+
E03 (L-Arginine + pH 9.5)	+	+
E04 (L-Asparagine + pH 9.5)	+	+
E05 (L-Aspartic Acid + pH 9.5)	+	+
E06 (L-Glutamic Acid + pH 9.5)	+	+
E07 (L-Glutamine + pH 9.5)	+	+
E08 (Glycine + pH 9.5)	+	+
E09 (L-Histidine + pH 9.5)	+	+
E10 (L-Isoleucine + pH 9.5)	+	+
E11 (L-Leucine + pH 9.5)	+	+
E12 (L-Lysine + pH 9.5)	+	+
F01 (L-Methionine + pH 9.5)	+	+
F02 (L-Phenylalanine + pH 9.5)	+	+
F03 (L-Proline + pH 9.5)	+	+
F04 (L-Serine + pH 9.5)	+	+
F05 (L-Threonine + pH 9.5)	+	+
F06 (L-Tryptophan + pH 9.5)	+	+
F07 (L-Tyrosine + pH 9.5)	+	+
F08 (L-Valine + pH 9.5)	+	+
F09 (L-Hydroxyproline + pH 9.5)	+	+
F10 (L-Ornithine + pH 9.5)	+	+
F11 (L-Homoarginine + pH 9.5)	+	+
F12 (L-Homoserine + pH 9.5)	+	+
G01 (Anthranilic Acid + pH 9.5)	+	+
G02 (L-Norleucine + pH 9.5)	+	+
G03 (L-Norvaline + pH 9.5)	+	+
G04 (Agmatine + pH 9.5)	+	+
G05 (Cadaverine + pH 9.5)	+	+
G06 (Putrescine + pH 9.5)	+	+
G07 (Histamine + pH 9.5)	+	+
G08 (β-Phenylethylamine + pH 9.5)	-	+
G09 (Tyramine + pH 9.5)	+	+
G10 (Creatine + pH 9.5)	+	+
G11 (Trimethylamine-N-Oxide + pH 9.5)	+	+
G12 (Urea + pH 9.5)	+	+
H01 (5-Bromo-4-chloro-3-indolyl Caprylate)	+	+
H02 (5-Bromo-4-chloro-3-indolyl α-D-Glucoside)	+	+
H03 (5-Bromo-4-chloro-3-indolyl β-D-Glucoside)	+	+
H04 (5-Bromo-4-chloro-3-indolyl α-D-Galactoside)	+	+
H05 (5-Bromo-4-chloro-3-indolyl β-D-Galactoside)	+	+
H06 (5-Bromo-4-chloro-3-indolyl α-D-Glucuronide)	+	+
H07 (5-Bromo-4-chloro-3-indolyl β-D-Glucuronide)	+	+
H08 (5-Bromo-4-chloro-3-indolyl β-D-Glucosaminide)	+	+
H09 (5-Bromo-4-chloro-3-indolyl β-D-Galactosaminide)	+	+
H10 (5-Bromo-4-chloro-3-indolyl α-D-Mannoside)	+	+
H11 (5-Bromo-4-chloro-3-indolyl Phosphate)	+	+
H12 (5-Bromo-4-chloro-3-indolyl Sulfate)	+	+
