# Supplementary material for: Evolution of Listeria monocytogenes During a Persistent Human Prosthetic Hip Joint Infection
Source: Front Microbiol. 2020 Jul 28;11:1726. doi: 10.3389/fmicb.2020.01726 (PMC7399150; doi:10.3389/fmicb.2020.01726)
Supplement: Supplementary file 3 [file Table_3.xlsx]

## Sheet: indel N586
Genome	Contig	Position_in_Contig	GenomeWide_Position	Length		N843_15			N843_10		Annotation	Consequence
sequence_0	CP046362	321271	321271	1	321271	CP046362	321271	322944	CP046361	322944	A del	PMSC in N586 htrA gene - creates two truncated proteins in annnotation of N586
sequence_0	CP046362	323759	323759	1	323759	CP046362	323759	325433	CP046361	325433	G del	23S rRNA	N856 23 sRNA is also 3bp longer
sequence_0	CP046362	391441	391441	3	391441	CP046362	391441	393116	CP046361	393116	AGA del	hypothetical protein - 116E deleted
sequence_0	CP046362	507281	507281	1	507281	CP046362	507281	508959	CP046361	508959	A del	intergenic region
sequence_0	CP046362	580355	580355	3	580355	CP046362	580355	582034	CP046361	582034	ATG del	methionine lost from UPF0237 protein
sequence_0	CP046362	693951	693951	1	693951	CP046362	693951	695632	CP046361	695632	G del	amino acid change and PMSC in hypothetical protein (171 vs 242 aa) in N586
sequence_0	CP046362	1066786	1066786	1	1066786	CP046362	1066786	1068459	CP046361	1068459	A del	amino acid change and PMSC in Ribonuclease J protein in N586
sequence_0	CP046362	1301198	1301198	1	1301198	CP046362	1301198	1302870	CP046361	1302870	A del	amino acid change and PMSC in HsIU_HsIV peptidase
sequence_0	CP046362	1679289	1679289	7	1679289	CP046362	1679289	1680961	CP046361	1680961	CATGAGT del	amino acid change and loss of PMSC - fusion protein formed in N586 from two N843 proteins - potA and albC of a putative ABC transporter fused
sequence_0	CP046362	1775066	1775066	1	1775066	CP046362	1775066	1776745	CP046361	1776745	C del	amino acid change and loss of PMSC-fusion of LevR and hypothetical protein
sequence_0	CP046362	1863396	1863396	584	1863396	CP046362	1863396	1865075	CP046361	1865075	584 bp deletion in circumsporozoite protein (Lmo1799 homolog) of N586
sequence_0	CP046362	1930526	1930526	1	1930526	CP046362	1930526	1932788	CP046361	1932788	T-del	predicted hemolysin III has an amino acid change from 211aa to 207 aa in N586
sequence_0	CP046362	2205915	2205915	1	2205915	CP046362	2205915	2208178	CP046361	2208178	A del in an intergenic region	45 bp upstream of MalR transcription regulator start
sequence_0	CP046362	2629120	2629120	1	2629120	CP046362	2629120	2631378	CP046361	2631378	C del	16S rRNA
sequence_0	CP046362	2631075	2631075	3	2631075	CP046362	2631075	2633334	CP046361	2633334	AAA del	Mrp/Nbp35 family_ATP binding protein -131K deleted
sequence_0	CP046362	2649101	2649101	1	2649101	CP046362	2649101	2651363	CP046361	2651363	A del	PMSC in 50S ribosomal protein L15 subunit
sequence_0	CP046362	2688571	2688571	1	2688571	CP046362	2688571	2690832	CP046361	2690832	T del	intergenic region
sequence_0	CP046362	2694960	2694960	1	2694960	CP046362	2694960	2697222	CP046361	2697222	T del	PMSC in predicted regulator of galactitol operon in N586
sequence_0	CP046362	2696352	2696352	1	2696352	CP046362	2696352	2698616	CP046361	2698616	A del	frameshift leading to loss of stop codon in a hypothetical protein N843_02777 vs N586_02703
sequence_0	CP046362	2710155	2710155	1	2710155	CP046362	2710155	2712420	CP046361	2712420	C del	intergenic region
sequence_1	CP046361	892235	892235	9	890553	CP046362	890553	892235	CP046361	892235	9 bp insertion	3 aa inserton into putative peptidoglycan bound protein (LPXTG motiff) Lmo0842
sequence_1	CP046361	1281829	1281829	1	1280155	CP046362	1280155	1281829	CP046361	1281829	C-ins	Upstream region to a hypothetical protein
sequence_1	CP046361	1865074	1865074	2	1863394	CP046362	1863394	1865074	CP046361	1865074	C-del in N586	C-del in lmo1799
sequence_1	CP046361	2580587	2580587	1	2578324	CP046362	2578324	2580587	CP046361	2580587	T-insert in N586	intergenic region	Less than 100 bp upstream of transcription terminating factor Rho
sequence_1	CP046361	2580604	2580604	1	2578342	CP046362	2578342	2580604	CP046361	2580604	G-insert in N586	intergenic region	Less than 100 bp upstream of transcription terminating factor Rho
sequence_1	CP046361	2590832	2590832	3	2588570	CP046362	2588570	2590832	CP046361	2590832	TTG insertion in N586	PMSC in N586 CTP synthase - 533 vs 553aa	seq error?
sequence_1	CP046361	2651930	2651930	1	2649667	CP046362	2649667	2651930	CP046361	2651930	A-del in N586	PMSC and shortened protein in N586 SSU ribosomal protein S5p (81 vs 146 aa)
sequence_1	CP046361	2849741	2849741	1	2847473	CP046362	2847473	2849741	CP046361	2849741	A-insert in N586	PMSC in D-alanine carboxypeptidase

## Sheet: SNPs
SNP pattern	sequence_1_Contig (N843_15)	sequence_1_PosInContg	sequence_1_GenWidePos1	sequence_2_Contig (N843_10	sequence_2_PosInContg	sequence_2_GenWidePos2		AA change
TC	CP046362	229774	229774	CP046361	231447	231447	16S rRNA gene
TC	CP046362	270354	270354	CP046361	272027	272027	sucrose phosphorylase gene
AC	CP046362	277655	277655	CP046361	279328	279328	DNA directed RNA pol	A753D
CT	CP046362	318411	318411	CP046361	320084	320084	hypothetical protein	stop codon to serine
TG	CP046362	348359	348359	CP046361	350034	350034	intergenic region		promoter region of an HTH-type transcription regulator protein rgg
TG	CP046362	348397	348397	CP046361	350072	350072	intergenic region		same as above
AG	CP046362	507177	507177	CP046361	508855	508855	hypothetical protein	A270I
TC	CP046362	507178	507178	CP046361	508856	508856	hypothetical protein	D285N
AG	CP046362	507222	507222	CP046361	508900	508900	hypothetical protein
TA	CP046362	507306	507306	CP046361	508985	508985	intergenic region
TC	CP046362	507355	507355	CP046361	509034	509034	intergenic region	93 bp uptream of start for Lmo0327 (LPXTG) protein-internalin-like protein
TG	CP046362	507360	507360	CP046361	509039	509039	intergenic region	93 bp uptream of start for Lmo0327 (LPXTG) protein-internalin-like protein
TC	CP046362	1013645	1013645	CP046361	1015318	1015318	D-alanine ligase (EC 6.1.1.13)V7I	V7I
TC	CP046362	1515549	1515549	CP046361	1517221	1517221	Com E operon protein	V25I
CT	CP046362	1626201	1626201	CP046361	1627873	1627873	NAD kinase	L23S	non-polar to polar aa change
AG	CP046362	2180399	2180399	CP046361	2182662	2182662	hypothetical protein	Y209H	polar to basic
TC	CP046362	2195592	2195592	CP046361	2197855	2197855	maltose phosphorylase	M670I	functional group size change
TG	CP046362	2631776	2631776	CP046361	2634038	2634038	FlgJ (peptidoglycan hydrolase)	V15C	impact on protein folding?
GT	CP046362	2631777	2631777	CP046361	2634039	2634039	FlgJ (peptidoglycan hydrolase)
TG	CP046362	2631778	2631778	CP046361	2634040	2634040	FlgJ (peptidoglycan hydrolase)
AT	CP046362	2633262	2633262	CP046361	2635524	2635524	intergenic region
TA	CP046362	2633263	2633263	CP046361	2635525	2635525	intergenic region
TG	CP046362	2649875	2649875	CP046361	2652137	2652137	30S ribosomal protein	P76Q	non-polar to polar change
GC	CP046362	2659991	2659991	CP046361	2662253	2662253	1,4-dihydroxy-2-naphthaloate octaprenyltransferase	R113S
AG	CP046362	2659992	2659992	CP046361	2662254	2662254	1,4-dihydroxy-2-naphthaloate octaprenyltransferase
CT	CP046362	2867335	2867335	CP046361	2869602	2869602	putative nitroreductase HBN1	C194R
